# Supplementary material for: The Characteristics of AOM and Formation of DBPs: The Role of Molecular Weights and Hydrophobicity
Source: Toxics. 2026 Apr 21;14(4):349. doi: 10.3390/toxics14040349 (PMC13119584; doi:10.3390/toxics14040349)
Supplement: Supplementary file 1 [file toxics-14-00349-s001.zip]

Archive with 1 entries (1 files):
- toxics-4227848-supplementary.pdf
